# Supplementary material for: miR-30c-2-3p Regulates METTL14 Expression and Inhibits Cell Migration in Breast Cancer
Source: Curr Issues Mol Biol. 2026 May 23;48(6):545. doi: 10.3390/cimb48060545 (PMC13297355; doi:10.3390/cimb48060545)
Supplement: Supplementary file 1 [file cimb-48-00545-s001.zip]

Archive with 4 entries (4 files):
- Supplementary_Data_1_qPCR.xlsx
- Supplementary_Data_2_m6A_Assay.xlsx
- Supplementary_Data_3_Original_Blots .pdf
- Supplementary_Data_4_Migration_Assay.xlsx
