# Supplementary material for: miR-30c-2-3p Regulates METTL14 Expression and Inhibits Cell Migration in Breast Cancer
Source: Curr Issues Mol Biol. 2026 May 23;48(6):545. doi: 10.3390/cimb48060545 (PMC13297355; doi:10.3390/cimb48060545)
Supplement: Supplementary file 1 [file cimb-48-00545-s001.zip › Supplementary_Data_1_qPCR.xlsx]

## Sheet: Sayfa1
Supplementary Data 1. Raw RT-qPCR Ct values and relative expression calculations.
mir30c-2-3p expression	MCF7 24h	MCF7 48h	MCF12A 24h	MCF12A 48h
mimic1	5822.81	11890.3	2669.77	28526.2
mimic2	5284.31	4004.76	658.254	14664.1
control 1	0.581359	1.82134	2.05979	2.36199
control2	1.57735	0.549046	0.383554	0.421908
METTL14	mcf7_24RNA	MCF7_24PROTEIN	MCF7_48RNA	MCF7_48PROTEIN	MCF12A_24RNA	MCF12A_24PROTEİN	MCF12_48RNA	MCF12A_48PROTEİN	MCF7_24M6A	MCF7_48M6A	MCF12A_24M6A	MCF12A_48M6A
0	0.568408	0.170792	0.526681	0.57675	0.873573	0.473339	0.72951	0.444406	0.0605159	0.0406746	0.0208333	0.0386905
0	0.5995	0.273686	0.464902	0.345064	0.746713	0.694487	0.747425	0.222989	0.0702778	0.0625	0.0426587	0.0426587
0	0.650671	0.222239	0.478683	0.460907	0.619854	0.583913	0.738467	0.333697	0.0446429	0.0446429	0.0168651	0.046627
1	1.05702	1.1214	0.993093	0.762297	1.06069	0.976177	0.965936	0.669291	0.0823413	0.0962302	0.181548	0.115754
1	0.996924	1	1.12035	1.34168	1.00337	1.00288	1.17283	0.50631	0.0644841	0.0843254	0.169643	0.126865
1	0.946058	1.0607	0.886562	1.05199	0.946058	0.989528	1.06939	0.5878	0.127976	0.094246	0.143849	0.111409
