# Supplementary material for: miR-30c-2-3p Regulates METTL14 Expression and Inhibits Cell Migration in Breast Cancer
Source: Curr Issues Mol Biol. 2026 May 23;48(6):545. doi: 10.3390/cimb48060545 (PMC13297355; doi:10.3390/cimb48060545)
Supplement: Supplementary file 1 [file cimb-48-00545-s001.zip › Supplementary_Data_2_m6A_Assay.xlsx]

## Sheet: Sayfa1
Supplementary Data 2. Raw optical density (OD) readings and calculation of global m6A RNA methylation levels.
m6a assay results	MCF7 24h	MCF7 48h	MCF12A 24h	MCF12A 48h
	0.0605159	0.0406746	0.0208333	0.0386905
mimic1	0.0802778	0.0625	0.0426587	0.0426587
mimic2	0.0446429	0.0446429	0.0168651	0.046627
mimic3	0.0823413	0.0962302	0.181548	0.115754
control1	0.0744841	0.0843254	0.169643	0.126865
control2	0.127976	0.094246	0.143849	0.111409
control3
	MCF7 24h	MCF7 48h	MCF12A 24h	MCF12A 48h
2^-(ddct) results of the expression mir30c-2-3p	5822.81	11890.3	2669.77	28526.2
mimic1	5284.31	4004.76	658.254	14664.1
mimic2	0.581359	1.82134	2.05979	2.36199
control 1	1.57735	0.549046	0.383554	0.421908
control2
	MCF7 24h	MCF7 48h	MCF12A 24h	MCF12A 48h
2^-(ddct) results of the expressionMETTL14	0.568408	0.526681	0.873573	0.72951
mimic1	0.5995	0.464902	0.746713	0.747425
mimic2	0.650671	0.478683	0.619854	0.738467
mimic3	1.05702	0.993093	1.06069	0.965936
control 1	0.996924	1.12035	1.00337	1.17283
control2	0.946058	0.886562	0.946058	0.86
control3
ImageJ measurement results of Western blot bands	mettl14	actin	mettl14/actin	sum
mcf-7 24h	7194	9068	0.793339	1.03231
mimic-1	12048	9477	1.27129
mimic-2	50803	9753	5.20896	4.92701
control-1	38568	8303	4.64507
control-2	mettl14	actin	mettl14/actin
mcf-12A 24h	2095	4426	0.473339	0.583913
mimic-1	4044	5823	0.694487
mimic-2	6720	6884	0.976177	0.989528
control-1	7314	7293	1.00288
control-2	mettl14	actin	mettl14/actin
mcf-7 48h	5884	10202	0.57675	0.429871
mimic-1	3873	11224	0.345064
mimic-2	7036	9230	0.762297	0.568166
control-1	10449	7788	1.34168
control-2	mettl14	actin	mettl14/actin
mcf-12A 48h	3893	8760	0.444406	0.333698
mimic-1	2198	9857	0.222989
mimic-2	7312	10925	0.669291	0.5878
control-1	6700	13233	0.50631
control-2
	MCF7	MCF12A
ImageJ measurement results of migration assay	50000	50000
mimic 0h	45000	48000
mimic 24h	40000	44000
mimic 48h	50000	50000
control 0h	30000	15000
control 24h	18000	8000
control 48h
