# Supplementary material for: miR-30c-2-3p Regulates METTL14 Expression and Inhibits Cell Migration in Breast Cancer
Source: Curr Issues Mol Biol. 2026 May 23;48(6):545. doi: 10.3390/cimb48060545 (PMC13297355; doi:10.3390/cimb48060545)
Supplement: Supplementary file 1 [file cimb-48-00545-s001.zip › Supplementary_Data_4_Migration_Assay.xlsx]

## Sheet: Sayfa1
Supplementary Data 4. Raw wound area measurements and migration rate analysis
migrasyon	MCF7	MCF12A
mimic 0.saat	50000	50000
mimic 24.saat	45000	48000
mimic 48.saat	40000	44000
control 0.saat	50000	50000
control 24.saat	30000	15000
control 48.saat	18000	8000
